# Supplementary material for: Monocyte-cancer cell fusion is mediated by phosphatidylserine—CD36 receptor interaction and induced by ionizing radiation
Source: PLoS One. 2025 Jan 3;20(1):e0311027. doi: 10.1371/journal.pone.0311027 (PMC11698428; doi:10.1371/journal.pone.0311027)
Supplement: S1 Data — (XLSX) [file pone.0311027.s002.xlsx]

## Sheet: Blad1
Försök 1	Kontroll MCF-7	Kontroll THP-1 negativa	Kontroll THP-1 positiva	MCF-7+THP-1-serum + ORT	MCF-7+THP-1 -SERUM+ORT	MCF-7+THP-1-SERUM+RT	MCF-7+THP-1-SERUM+RT	MCF-7+THP-1+ORT	MCF-7+THP-1+ORT	MCF-7+THP-1+RT	MCF-7+THP-1+RT
Negativ population	0.019	0.9963	0.0846	0.2195	0.0162	0.0533	0.0641	0.2194	0.174	0.0926	0.1258
FITC positiv	0.9803	0	0.9154	0.2463	0.2825	%	0.3401	0.2458	0.2044	0.2569	0.2382
PerCP Positiv	0	0.0037	0	0.5085	0.6887	0.6101	0.5805	0.5091	0.5968	0.6155	0.5998
Dubbelpositiv	0.0007	0	0	0.0257	0.0126	0.0434	0.0153	0.0256	0.0248	0.0359	0.0362
Totalt antal celler	4219	4616	4361	6966	7408	5873	4775	6941	6662	4039	4308
Antal dubbelpositiva							0.73	1.78	1.65	1.55	1.56
				Medlevärde	0.0192		0.0294		0.0252		0.0361
				andelen hybrider mellan ORT och RT
				ökning i procentenheter:	1.77	öning i procent	1.6887	0.689
					0.27		1.21485	0.215

## Sheet: Blad2
Försök 2
		(obehandlade)MCF-7 + THP-1+ORT		MCF-7+THP-1 (gamla-hybrider)+ORT		MCF-7+THP-1+MEDIUM+ORT		MCF-7+THP-1+ORT
Negativ population		0.1261		0.0631		0.0189		0.0771
FITC positiv		0.2244		0.1622		0.2157		0.1743
PerCP Positiv		0.6257		0.7401		0.7405		0.7202
Dubbelpositiv		0.0238		0.0347		0.0249		0.0285		0.0316
Totalt antal celler		6271		4551		6778		6450
Antal dubbelpositiva		1.49		1.58		1.69		1.84
Med strålning
		(obehandlade)MCF-7 + THP-1+RT		MCF-7+THP-1 (gamla-hybrider)+RT		MCF-7+THP-1+MEDIUM+RT		MCF-7+THP-1+RT
Negativ population		0.0855		0.0933		0.0196		0.0942
FITC positiv		0.4224		0.2134		0.2449		0.3169
PerCP Positiv		0.4533		0.6284		0.7131		0.534
Dubbelpositiv		0.0389		0.0649		0.0224		0.0549		0.0599
Totalt antal celler		4633		3173		6790		3661
Antal dubbelpositiva		1 80		2.06		1.52		2.01
	RT/ORT
	procentenheter	plus 1,51		3.02		minus 0,22		2.64
	procent	0.634		0.87		minus 10%		0.926

## Sheet: Blad3
macrofag markörer
Negativa
PE
APC
Dubbelpositiva

## Sheet: Blad4
statistik
				ORT
				MCF-7	THP-1	hybrider
			1	0.2251	0.553	0.0252			0.0192
			2	0.2644	0.5986	0.0192			0.0252
			3	0.2244	0.6257	0.0238			0.0238
			4	0.2157	0.7405	0.0249			0.0249
			5	0.1743	0.7202	0.0285			0.0285
			6	0.1524	0.7012	0.0364
			7	0.3506	0.5309	0.0255
			8	0.1229	0.8041	0.0274			0.0274
			9	0.1652	0.6643	0.0318			0.0318
			Medelvärde	0.210556	0.659833	0.0269667
			Standard avikelse??	0.0644451	0.0854056	0.00465212			0.0258286				0.0269667
				RT
				MCF-7	THP-1	Hybrider			Hybrider
			1	0.2476	0.6077	0.0361			0.0294
			2	0.3167	0.5953	0.0294			0.0361
			3	0.4224	0.4533	0.0389			0.0389
			4	0.2449	0.7131	0.0224			0.0224
			5	0.3169	0.534	0.0549			0.0549
			6	0.4761	0.3966	0.0686
			7	0.2225	0.6638	0.0185
			8	0.1089	0.7919	0.024			0.024
			9	0.2436	0.5991	0.0572			0.0572				0.0388889
			Medelvärde	0.288844	0.594978	0.0388889
			t-test	0.0546665	0.0932934	0.0180313			0.0375571
						* significans
					CI (konfidensintervall)	0.384334

## Sheet: Blad5
											MCF-7 ORT		THP-1 ORT
		ORT	Cells	First day		Last day					4.17		4.61		4.17
				Cell count	Viability	Cell count	Difference	Viability	Difference		3.08		7.45		3.08
		First study	MCF-7*	1x106	0.97	5,17 x106	+4,17 x106	0.93	-0.04		0.93		11.46		0.93
			THP-1	3x106	0.95	7,61 x106	+4,61 x106	0.72	-0.23		2.72667		7.84		4.61
		Second study	MCF-7	1x106	0.96	4,08 x106	+3,08 x106	0.83	-0.13			5.28333			7.45
			THP-1	3x106	0.94	10,45 x106	+7,45 x106	0.63	-0.31						11.46
		Second study, on the fourth day	MCF-7	1x106	0.97	1,93 x106	+0,93 x106	0.83	-0.14		MCF-7 RT		RT
			THP-1	3x106	0.85	14,46 x106	+11,46 x106	0.66	-0.19		2.16		1.39
											0.95		2.93		2.16
		+RT	Cells	First day		Last day					1.79		6.41		0.95
				Cell count	Viability	Cell count	Difference	Viability	Difference		1.63333		3.57667		1.79
		First study	MCF-7	1x106	0.97	3,16 x106	2,16 x106	0.87	-0.1			2.605			1.39
			THP-1	3x106	0.95	4,39 x106	1,39 x106	0.56	-0.39						2.93
		Second study	MCF-7	1x106	0.96	1,95 x106	0,95 x106	0.82	-0.14						6.41
			THP-1	3x106	0.94	5,93 x106	2,93 x106	0.62	-0.32
		Second study, on the fourth day	MCF-7	1x106	0.97	2,79 x106	1,79 x106	0.84	-0.13
			THP-1	3x106	0.85	9,41 x106	6,41 x106	0.74	-0.11	T-test	0.189791	0.01362	0.007937
											-0.04		-0.23		-0.04
											-0.13		-0.31		-0.13
											-0.14		-0.19		-0.14
											-0.103333		-0.243333		-0.23
												-0.173333			-0.31
															-0.19
											-0.1		-0.39		-0.1
											-0.14		-0.32		-0.14
											-0.13		-0.11		-0.13
											-0.123333		-0.273333		-0.39
												-0.198333			-0.32
										t-test	0.219024	0.239762	0.35499		-0.11

## Sheet: Blad6
		Cell number							viability
		ORT	MCF-7	MCF-7 co-culture	THP-1	THP-1 co-culture			ORT	MCF-7	MCF-7 Co-culture	THP-1	THP-1 co-culture
			5.4	4.93	7.56	7.61				0.94	0.92	0.59	0.84
		RT	3.43	2.88	2.97	5.81			RT	0.94	0.79	0.45	0.68
											0.92
					THP-1						0.79
					7.56
					2.97
